# Supplementary material for: Comparison of homologous and heterologous vaccination strategies for combating disease caused by Burkholderia pseudomallei
Source: Front Immunol. 2025 Jun 20;16:1596265. doi: 10.3389/fimmu.2025.1596265 (PMC12226310; doi:10.3389/fimmu.2025.1596265)
Supplement: Supplementary file 1 [file Table1.xlsx]

## Sheet: April 2022
Supplemental Table 1
Coating Antigen	Statistics	Vaccine Groupsa
		PBS	E555 ∆ilvI	Hcp1 + CPS-CRM197	Hcp1 + CPS-CRM197 + E555 ∆ilvI	CPS-CRM197 + E555 ∆ilvI
HCP1	Median (Q1, Q3)	50 ( 50 , 50 )	50 ( 50 , 50 )	160,000 ( 133,333 , 213,333 )	106,667 ( 80,000 , 320,000 )	50 ( 50 , 50 )
	GEO Mean (GSE)	50 ( 1.00 )	50 ( 1.00 )	145,876 ( 1.19 )	160,000 ( 1.66 )	50 ( 1.00 )
	p-value vs. E555 ∆ilvI	1
	p-value vs. Hcp1 + CPS-CRM197	<.0001	<.0001
	p-value vs. Hcp1 + CPS-CRM197 + E555 ∆ilvI	<.0001	<.0001	0.9425
	p-value vs. CPS-CRM197 + E555 ∆ilvI	1	1	<.0001	<.0001
CPS	Median (Q1, Q3)	50 ( 50 , 50 )	50 ( 50 , 667 )	853,333 ( 853,333 , 1,280,000 )	80,000 ( 40,000 , 160,000 )	106,667 ( 64,000 , 106,667 )
	GEO Mean (GSE)	50 ( 1.00 )	332 ( 3.87 )	844,485 ( 1.32 )	63,597 ( 2.10 )	48,503 ( 2.00 )
	p-value vs. E555 ∆ilvI	<.0001
	p-value vs. Hcp1 + CPS-CRM197	<.0001	<.0001
	p-value vs. Hcp1 + CPS-CRM197 + E555 ∆ilvI	<.0001	<.0001	<.0001
	p-value vs. CPS-CRM197 + E555 ∆ilvI	<.0001	<.0001	<.0001	0.9595
BpK96243	Median (Q1, Q3)	50 ( 50 , 50 )	68,267 ( 25,600 , 68,267 )	40,000 ( 40,000 , 40,000 )	213,333 ( 160,000 , 320,000 )	320,000 ( 160,000 , 640,000 )
	GEO Mean (GSE)	50 ( 1.00 )	38,741 ( 2.21 )	27,726 ( 2.65 )	116,148 ( 2.53 )	278,576 ( 1.50 )
	p-value vs. E555 ∆ilvI	<.0001
	p-value vs. Hcp1 + CPS-CRM197	<.0001	0.9296
	p-value vs. Hcp1 + CPS-CRM197 + E555 ∆ilvI	<.0001	0.0587	0.005
	p-value vs. CPS-CRM197 + E555 ∆ilvI	<.0001	0.0045	0.0002	0.9198
	aBlood was collected from 15 mice from each vaccine group one week before challenge. The collections were in pools of three mice each for a total of 5 samples.
