# Supplementary material for: Comparison of homologous and heterologous vaccination strategies for combating disease caused by Burkholderia pseudomallei
Source: Front Immunol. 2025 Jun 20;16:1596265. doi: 10.3389/fimmu.2025.1596265 (PMC12226310; doi:10.3389/fimmu.2025.1596265)
Supplement: Supplementary file 2 [file Table2.xlsx]

## Sheet: Supp Table 2A
Supplemental Table 2A. Descriptive Statistics of Survival to Day 21 or Day 60 after Challenge by Group
Survival Post Challenge	Vaccine Group	Total Observations (n)	Survivors (n)	Survivors (%)	Non-Survivors (n)	Non-Survivors (%)	Time to Death (Days)
							Mean	Standard Deviation	Minimum Observed	Maximum Observed
Day 21	PBS	10	3	30	7	70	4.4	1	3	6
	E555 ∆ilvI	10	8	80	2	20	12.5	0.7	12	13
	Hcp1 + CPS-CRM197	10	6	60	4	40	9.3	2.9	5	11
	Hcp1 + CPS-CRM197 + E555 ∆ilvI	10	8	80	2	20	12	2.8	10	14
	CPS-CRM197 + E555 ∆ilvI	10	8	80	2	20	14	2.8	12	16
Day 60	PBS	10	3	30	7	70	4.4	1	3	6
	E555 ∆ilvI	10	8	80	2	20	12.5	0.7	12	13
	Hcp1 + CPS-CRM197	10	6	60	4	40	9.3	2.9	5	11
	Hcp1 + CPS-CRM197 + E555 ∆ilvI	10	7	70	3	30	25.7	23.8	10	53
	CPS-CRM197 + E555 ∆ilvI	10	5	50	5	50	27.2	14.5	12	48

## Sheet: Supp Table 2B
Supplemental Table 2B. Comparison of Mortality Rates and Survival Curves Between Groups.
	Mortality rates				Survival curves
	Day 21		Day 60		Day 21		Day 60
Pairwise Comparison between Groups	Raw p value	Stepdown Bonferroni p-value	Raw p value	Stepdown Bonferroni p-value	Raw p value	Stepdown Bonferroni p-value	Raw p value	Stepdown Bonferroni p-value
PBS vs. E555 ∆ilvI	0.0349	0.2442	0.0349	0.2442	0.0102	0.0712	0.0102	0.0712
PBS vs. Hcp1 + CPS-CRM197	0.1849	0.7397	0.1849	0.9246	0.0591	0.2365	0.0591	0.2956
PBS vs. Hcp1 + CPS-CRM197 + E555 ∆ilvI	0.0349	0.2442	0.0894	0.5367	0.0102	0.0712	0.0239	0.1431
PBS vs. CPS-CRM197 + E555 ∆ilvI	0.0349	0.2442	0.325	1	0.0102	0.0712	0.0963	0.3854
E555 ∆ilvI vs. Hcp1 + CPS-CRM197	0.6285	1	0.6285	1	0.256	0.7679	0.256	0.6876
E555 ∆ilvI vs. Hcp1 + CPS-CRM197 + E555 ∆ilvI	1	1	1	1	0.9975	1	0.6565	0.6876
E555 ∆ilvI vs. CPS-CRM197 + E555 ∆ilvI	1	1	0.3498	1	0.9762	1	0.2292	0.6876
