# Supplementary material for: Comparison of homologous and heterologous vaccination strategies for combating disease caused by Burkholderia pseudomallei
Source: Front Immunol. 2025 Jun 20;16:1596265. doi: 10.3389/fimmu.2025.1596265 (PMC12226310; doi:10.3389/fimmu.2025.1596265)
Supplement: Supplementary file 3 [file Table3.xlsx]

## Sheet: Sheet1
Supplemental Table 3. The bacterial burden of mice assessed after challenge with B. pseudomallei
A - Three days after challenge
				# positive		CFU/g or mlb
Vaccine group		Organ		samples/total #a		GM (GSD)
PBS		blood		4/6		3.61 x 101 (17.8)
		lung		6/6		5.89 x 107 (42.6)
		spleen		6/6		2.63 x 105 (105)
E555 ∆ilvI		blood		0/6		0c
		lung		6/6		7.94 x 103 (53.7)
		spleen		4/6		2.45 x 101 (14.8)
Hcp1 + CPS-CRM197		blood		0/6		0c
		lung		6/6		1.07 x 104 (41.7)
		spleen		2/6		6.02 x 100 (17.4)
Hcp1 + CPS-CRM197 + E555 ∆ilvI		blood		1/6		2.28 x 100 (12.6)
		lung		6/6		2.95 x 103 (12.6)
		spleen		2/6		3.26 x 100 (6.38)
CPS-CRM197 + E555 ∆ilvI		blood		0/6		0c
		lung		4/6		1.32 x 103 (417)
		spleen		1/6		2.28 x 100 (7.48)
B - Study endpointd
				# positive		CFU/g or mlb
Vaccine group		Organ		samples/total #a		GM (GSD)
PBS		lung		1/3		3.09 x 100 (6.92)
		spleen		0/3		0
E555 ∆ilvI		lung		0/8		0
		spleen		0/8		0
Hcp1 + CPS-CRM197		lung		4/6		8.71 x 101 (327)
		spleen		0/6		0
Hcp1 + CPS-CRM197 + E555 ∆ilvI		lung		3/7		3.72 x 101 (489)
		spleen		0/7		0
CPS-CRM197 + E555 ∆ilvI		lung		2/5		7.24 x 101 (2390)
		spleen		1/5		1.06 x 101 (200)
aNumber of samples with CFU recovered/total number mice sampled (n = 6/group).
bGM and GSD values included all samples, with the LOD/SQRT (2) for those
with no CFU recovered.
cThe limits of detection were approximately 50 CFU/ml blood or 5 CFU/organ
dThe samples from the survivors at day 60 (study endpoint) included spleen and lungs only.
