# Supplementary material for: Comparison of homologous and heterologous vaccination strategies for combating disease caused by Burkholderia pseudomallei
Source: Front Immunol. 2025 Jun 20;16:1596265. doi: 10.3389/fimmu.2025.1596265 (PMC12226310; doi:10.3389/fimmu.2025.1596265)
Supplement: Supplementary file 4 [file Table4.xlsx]

## Sheet: Sup Table 4
Supplemental Table 4
Cytokine	Tissue	Statistics	PBS	E555 ∆ilvI	Hcp1 + CPS-CRM197	Hcp1 + CPS-CRM197 + E555 ∆ilvI	CPS-CRM197 + E555 ∆ilvI
IFN gamma	Lung	Median (Q1, Q3)	183.33 ( 131.28 , 207.43 )	352.43 ( 259.41 , 607.87 )	46.84 ( 29.16 , 63.79 )	307.85 ( 242.80 , 340.54 )	249.11 ( 147.62 , 341.64 )
		GEO Mean (GSE)	166.19 ( 1.16 )	339.23 ( 1.29 )	44.85 ( 1.17 )	244.76 ( 1.29 )	244.84 ( 1.30 )
		GM Ratio to PBS		2.041	0.270	1.473	1.473
		p-value vs. E555 ∆ilvI	0.1770
		p-value vs. Hcp1 + CPS-CRM197	0.0008	<.0001
		p-value vs. Hcp1 + CPS-CRM197 + E555 ∆ilvI	0.7453	0.8540	<.0001
		p-value vs. CPS-CRM197 + E555 ∆ilvI	0.7446	0.8545	<.0001	1.0000
	Spleen	Median (Q1, Q3)	88.46 ( 64.69 , 201.33 )	50.10 ( 39.30 , 62.79 )	26.53 ( 18.98 , 33.84 )	23.20 ( 21.05 , 25.64 )	28.34 ( 20.16 , 33.92 )
		GEO Mean (GSE)	107.21 ( 1.33 )	46.74 ( 1.18 )	25.61 ( 1.14 )	24.65 ( 1.10 )	27.21 ( 1.11 )
		GM Ratio to PBS		0.436	0.239	0.230	0.254
		p-value vs. E555 ∆ilvI	0.0700
		p-value vs. Hcp1 + CPS-CRM197	0.0001	0.3497
		p-value vs. Hcp1 + CPS-CRM197 + E555 ∆ilvI	<.0001	0.2881	1.0000
		p-value vs. CPS-CRM197 + E555 ∆ilvI	0.0003	0.4603	0.9997	0.9982
IL-4	Lung	Median (Q1, Q3)	10.81 ( 9.55 , 11.99 )	12.14 ( 10.33 , 13.43 )	6.23 ( 4.95 , 7.56 )	13.65 ( 12.43 , 15.06 )	13.38 ( 11.33 , 16.06 )
		GEO Mean (GSE)	10.82 ( 1.06 )	11.37 ( 1.10 )	6.29 ( 1.11 )	12.85 ( 1.10 )	13.08 ( 1.09 )
		GM Ratio to PBS		1.050	0.581	1.187	1.209
		p-value vs. E555 ∆ilvI	0.9933
		p-value vs. Hcp1 + CPS-CRM197	<.0001	<.0001
		p-value vs. Hcp1 + CPS-CRM197 + E555 ∆ilvI	0.5790	0.8349	<.0001
		p-value vs. CPS-CRM197 + E555 ∆ilvI	0.4796	0.7536	<.0001	0.9999
	Spleen	Median (Q1, Q3)	7.28 ( 5.61 , 11.08 )	6.69 ( 5.54 , 7.02 )	5.22 ( 4.95 , 5.79 )	6.22 ( 5.18 , 6.51 )	5.38 ( 4.45 , 5.73 )
		GEO Mean (GSE)	7.89 ( 1.16 )	6.31 ( 1.06 )	5.36 ( 1.05 )	5.82 ( 1.07 )	5.25 ( 1.07 )
		GM Ratio to PBS		0.800	0.679	0.737	0.665
		p-value vs. E555 ∆ilvI	0.2387
		p-value vs. Hcp1 + CPS-CRM197	0.0059	0.6369
		p-value vs. Hcp1 + CPS-CRM197 + E555 ∆ilvI	0.0487	0.9579	0.9574
		p-value vs. CPS-CRM197 + E555 ∆ilvI	0.0032	0.5208	0.9998	0.9058
IL-22	Lung	Median (Q1, Q3)	410.07 ( 151.39 , 936.41 )	361.88 ( 262.55 , 775.02 )	157.12 ( 85.03 , 176.39 )	509.24 ( 240.97 , 678.83 )	335.87 ( 249.25 , 680.12 )
		GEO Mean (GSE)	385.71 ( 1.42 )	400.58 ( 1.30 )	133.70 ( 1.31 )	382.45 ( 1.39 )	374.12 ( 1.27 )
		GM Ratio to PBS		1.039	0.347	0.992	0.970
		p-value vs. E555 ∆ilvI	1.0000
		p-value vs. Hcp1 + CPS-CRM197	0.0003	0.0003
		p-value vs. Hcp1 + CPS-CRM197 + E555 ∆ilvI	1.0000	0.9998	0.0005
		p-value vs. CPS-CRM197 + E555 ∆ilvI	0.9997	0.9988	0.0008	1.0000
	Spleen	Median (Q1, Q3)	106.89 ( 78.13 , 127.60 )	58.33 ( 53.12 , 70.83 )	49.94 ( 46.69 , 60.44 )	48.87 ( 42.14 , 59.33 )	46.40 ( 37.37 , 56.27 )
		GEO Mean (GSE)	101.82 ( 1.13 )	58.83 ( 1.07 )	48.94 ( 1.10 )	49.57 ( 1.14 )	44.69 ( 1.12 )
		GM Ratio to PBS		0.578	0.481	0.487	0.439
		p-value vs. E555 ∆ilvI	0.1257
		p-value vs. Hcp1 + CPS-CRM197	0.0186	0.9507
		p-value vs. Hcp1 + CPS-CRM197 + E555 ∆ilvI	0.0217	0.9619	1.0000
		p-value vs. CPS-CRM197 + E555 ∆ilvI	0.0060	0.8161	0.9965	0.9941
IL-2	Lung	Median (Q1, Q3)	30.46 ( 28.25 , 35.15 )	33.34 ( 29.84 , 34.50 )	25.53 ( 19.90 , 29.33 )	32.15 ( 23.51 , 45.62 )	29.55 ( 26.25 , 34.30 )
		GEO Mean (GSE)	31.26 ( 1.05 )	32.20 ( 1.07 )	25.58 ( 1.14 )	32.26 ( 1.14 )	30.83 ( 1.08 )
		GM Ratio to PBS		1.030	0.818	1.032	0.986
		p-value vs. E555 ∆ilvI	0.9993
		p-value vs. Hcp1 + CPS-CRM197	0.5127	0.3775
		p-value vs. Hcp1 + CPS-CRM197 + E555 ∆ilvI	0.9991	1.0000	0.3680
		p-value vs. CPS-CRM197 + E555 ∆ilvI	1.0000	0.9971	0.5894	0.9966
	Spleen	Median (Q1, Q3)	17.96 ( 16.19 , 24.66 )	12.48 ( 11.64 , 13.56 )	11.39 ( 9.68 , 13.10 )	10.36 ( 9.40 , 13.42 )	10.06 ( 7.61 , 11.57 )
		GEO Mean (GSE)	19.05 ( 1.09 )	12.67 ( 1.05 )	12.79 ( 1.24 )	10.89 ( 1.09 )	9.84 ( 1.11 )
		GM Ratio to PBS		0.665	0.671	0.572	0.516
		p-value vs. E555 ∆ilvI	0.0103
		p-value vs. Hcp1 + CPS-CRM197	0.0130	1.0000
		p-value vs. Hcp1 + CPS-CRM197 + E555 ∆ilvI	0.0001	0.7606	0.7177
		p-value vs. CPS-CRM197 + E555 ∆ilvI	<.0001	0.2818	0.2470	0.9322
RANTES (CCL5)	Lung	Median (Q1, Q3)	822.96 ( 775.32 , 843.28 )	836.33 ( 771.76 , 864.66 )	743.65 ( 705.82 , 794.46 )	820.63 ( 796.65 , 830.70 )	826.68 ( 776.55 , 860.24 )
		GEO Mean (GSE)	795.41 ( 1.05 )	814.56 ( 1.04 )	747.59 ( 1.03 )	814.80 ( 1.01 )	819.47 ( 1.02 )
		GM Ratio to PBS		1.024	0.940	1.024	1.030
		p-value vs. E555 ∆ilvI	0.9964
		p-value vs. Hcp1 + CPS-CRM197	0.9934	0.9389
		p-value vs. Hcp1 + CPS-CRM197 + E555 ∆ilvI	0.9963	1.0000	0.9381
		p-value vs. CPS-CRM197 + E555 ∆ilvI	0.9938	1.0000	0.9229	1.0000
	Spleen	Median (Q1, Q3)	873.46 ( 838.76 , 882.11 )	900.89 ( 894.57 , 903.54 )	880.10 ( 872.04 , 884.62 )	890.45 ( 870.16 , 894.95 )	892.05 ( 888.20 , 900.35 )
		GEO Mean (GSE)	845.35 ( 1.03 )	909.13 ( 1.02 )	879.08 ( 1.00 )	892.69 ( 1.01 )	893.19 ( 1.00 )
		GM Ratio to PBS		1.075	1.040	1.056	1.057
		p-value vs. E555 ∆ilvI	0.9816
		p-value vs. Hcp1 + CPS-CRM197	0.9992	0.9982
		p-value vs. Hcp1 + CPS-CRM197 + E555 ∆ilvI	0.9952	0.9998	0.9999
		p-value vs. CPS-CRM197 + E555 ∆ilvI	0.9950	0.9999	0.9999	1.0000
IL-28	Lung	Median (Q1, Q3)	205.59 ( 188.26 , 264.40 )	215.24 ( 182.64 , 233.86 )	136.26 ( 124.02 , 185.84 )	220.16 ( 160.10 , 278.76 )	218.83 ( 178.58 , 251.70 )
		GEO Mean (GSE)	212.59 ( 1.09 )	207.16 ( 1.09 )	155.17 ( 1.16 )	217.67 ( 1.12 )	209.05 ( 1.13 )
		GM Ratio to PBS		0.974	0.730	1.024	0.983
		p-value vs. E555 ∆ilvI	1.0000
		p-value vs. Hcp1 + CPS-CRM197	0.3204	0.3853
		p-value vs. Hcp1 + CPS-CRM197 + E555 ∆ilvI	0.9996	0.9981	0.2287
		p-value vs. CPS-CRM197 + E555 ∆ilvI	1.0000	1.0000	0.3533	0.9991
	Spleen	Median (Q1, Q3)	110.21 ( 102.05 , 112.10 )	93.33 ( 54.21 , 120.15 )	69.99 ( 48.38 , 85.49 )	74.79 ( 44.84 , 98.85 )	64.81 ( 48.19 , 75.10 )
		GEO Mean (GSE)	108.28 ( 1.03 )	86.16 ( 1.22 )	62.13 ( 1.23 )	65.24 ( 1.21 )	60.87 ( 1.22 )
		GM Ratio to PBS		0.796	0.574	0.603	0.562
		p-value vs. E555 ∆ilvI	0.5427
		p-value vs. Hcp1 + CPS-CRM197	0.0043	0.2611
		p-value vs. Hcp1 + CPS-CRM197 + E555 ∆ilvI	0.0116	0.4258	0.9982
		p-value vs. CPS-CRM197 + E555 ∆ilvI	0.0027	0.2055	0.9999	0.9929
IL-12p70	Lung	Median (Q1, Q3)	53.80 ( 50.38 , 58.45 )	53.23 ( 50.07 , 56.87 )	28.51 ( 22.44 , 38.03 )	52.78 ( 46.78 , 57.09 )	50.49 ( 43.87 , 59.11 )
		GEO Mean (GSE)	54.80 ( 1.04 )	52.45 ( 1.07 )	28.82 ( 1.14 )	47.48 ( 1.14 )	50.98 ( 1.08 )
		GM Ratio to PBS		0.957	0.526	0.867	0.930
		p-value vs. E555 ∆ilvI	0.9964
		p-value vs. Hcp1 + CPS-CRM197	<.0001	0.0003
		p-value vs. Hcp1 + CPS-CRM197 + E555 ∆ilvI	0.8182	0.9539	0.0043
		p-value vs. CPS-CRM197 + E555 ∆ilvI	0.9799	0.9996	0.0007	0.9866
	Spleen	Median (Q1, Q3)	31.67 ( 25.69 , 42.27 )	23.02 ( 18.47 , 23.62 )	14.34 ( 13.72 , 19.27 )	14.06 ( 11.54 , 19.19 )	12.85 ( 9.41 , 16.67 )
		GEO Mean (GSE)	31.27 ( 1.14 )	21.53 ( 1.06 )	14.74 ( 1.11 )	14.10 ( 1.16 )	12.71 ( 1.15 )
		GM Ratio to PBS		0.689	0.471	0.451	0.406
		p-value vs. E555 ∆ilvI	0.0575
		p-value vs. Hcp1 + CPS-CRM197	<.0001	0.0576
		p-value vs. Hcp1 + CPS-CRM197 + E555 ∆ilvI	<.0001	0.0242	0.9978
		p-value vs. CPS-CRM197 + E555 ∆ilvI	<.0001	0.0022	0.8275	0.9461
IL-5	Lung	Median (Q1, Q3)	37.85 ( 32.60 , 40.69 )	37.95 ( 34.08 , 53.79 )	24.11 ( 18.27 , 30.53 )	42.36 ( 37.46 , 59.67 )	58.73 ( 39.86 , 73.80 )
		GEO Mean (GSE)	42.62 ( 1.19 )	39.99 ( 1.14 )	24.64 ( 1.19 )	47.68 ( 1.18 )	53.66 ( 1.20 )
		GM Ratio to PBS		0.938	0.578	1.119	1.259
		p-value vs. E555 ∆ilvI	0.9928
		p-value vs. Hcp1 + CPS-CRM197	0.0050	0.0213
		p-value vs. Hcp1 + CPS-CRM197 + E555 ∆ilvI	0.9581	0.8004	0.0005
		p-value vs. CPS-CRM197 + E555 ∆ilvI	0.5992	0.3440	<.0001	0.9449
	Spleen	Median (Q1, Q3)	20.38 ( 15.05 , 34.49 )	12.68 ( 9.91 , 13.68 )	10.53 ( 8.91 , 11.05 )	9.52 ( 8.71 , 9.93 )	8.50 ( 8.27 , 8.69 )
		GEO Mean (GSE)	22.20 ( 1.20 )	12.15 ( 1.08 )	9.88 ( 1.07 )	9.52 ( 1.04 )	9.03 ( 1.08 )
		GM Ratio to PBS		0.547	0.445	0.429	0.407
		p-value vs. E555 ∆ilvI	0.0003
		p-value vs. Hcp1 + CPS-CRM197	<.0001	0.6882
		p-value vs. Hcp1 + CPS-CRM197 + E555 ∆ilvI	<.0001	0.5393	0.9993
		p-value vs. CPS-CRM197 + E555 ∆ilvI	<.0001	0.3371	0.9798	0.9973
IL-23	Lung	Median (Q1, Q3)	175.09 ( 137.76 , 189.62 )	151.75 ( 132.06 , 169.38 )	97.42 ( 81.93 , 183.39 )	180.54 ( 97.41 , 270.24 )	160.57 ( 132.06 , 177.68 )
		GEO Mean (GSE)	166.70 ( 1.08 )	144.88 ( 1.08 )	108.23 ( 1.25 )	175.21 ( 1.24 )	157.53 ( 1.19 )
		GM Ratio to PBS		0.869	0.649	1.051	0.945
		p-value vs. E555 ∆ilvI	0.9219
		p-value vs. Hcp1 + CPS-CRM197	0.0643	0.3605
		p-value vs. Hcp1 + CPS-CRM197 + E555 ∆ilvI	0.9960	0.7559	0.0241
		p-value vs. CPS-CRM197 + E555 ∆ilvI	0.9982	0.9847	0.1335	0.9631
	Spleen	Median (Q1, Q3)	65.70 ( 52.06 , 74.71 )	38.20 ( 34.61 , 42.82 )	28.98 ( 27.44 , 45.90 )	37.69 ( 24.38 , 49.49 )	33.59 ( 28.47 , 43.84 )
		GEO Mean (GSE)	61.13 ( 1.10 )	37.76 ( 1.08 )	31.74 ( 1.15 )	34.56 ( 1.18 )	33.06 ( 1.14 )
		GM Ratio to PBS		0.618	0.519	0.565	0.541
		p-value vs. E555 ∆ilvI	0.0190
		p-value vs. Hcp1 + CPS-CRM197	0.0004	0.8114
		p-value vs. Hcp1 + CPS-CRM197 + E555 ∆ilvI	0.0031	0.9811	0.9836
		p-value vs. CPS-CRM197 + E555 ∆ilvI	0.0011	0.9195	0.9991	0.9987
IL-9	Lung	Median (Q1, Q3)	142.90 ( 125.82 , 183.96 )	126.22 ( 117.12 , 138.64 )	110.93 ( 99.73 , 127.47 )	154.36 ( 116.47 , 178.06 )	144.49 ( 123.43 , 172.09 )
		GEO Mean (GSE)	145.32 ( 1.09 )	124.69 ( 1.08 )	114.49 ( 1.10 )	147.42 ( 1.09 )	144.13 ( 1.10 )
		GM Ratio to PBS		0.858	0.788	1.014	0.992
		p-value vs. E555 ∆ilvI	0.9446
		p-value vs. Hcp1 + CPS-CRM197	0.7511	0.9916
		p-value vs. Hcp1 + CPS-CRM197 + E555 ∆ilvI	0.9999	0.9036	0.6733
		p-value vs. CPS-CRM197 + E555 ∆ilvI	1.0000	0.9411	0.7453	1.0000
	Spleen	Median (Q1, Q3)	57.25 ( 49.01 , 61.90 )	36.30 ( 21.12 , 49.08 )	32.06 ( 21.34 , 50.28 )	24.01 ( 21.34 , 52.44 )	24.86 ( 21.34 , 38.01 )
		GEO Mean (GSE)	55.76 ( 1.06 )	31.09 ( 1.25 )	32.55 ( 1.17 )	29.05 ( 1.21 )	27.22 ( 1.17 )
		GM Ratio to PBS		0.558	0.584	0.521	0.488
		p-value vs. E555 ∆ilvI	0.0142
		p-value vs. Hcp1 + CPS-CRM197	0.0291	0.9993
		p-value vs. Hcp1 + CPS-CRM197 + E555 ∆ilvI	0.0044	0.9965	0.9751
		p-value vs. CPS-CRM197 + E555 ∆ilvI	0.0013	0.9562	0.8805	0.9970
IL-15	Lung	Median (Q1, Q3)	28.42 ( 26.97 , 30.93 )	23.18 ( 20.75 , 29.24 )	22.77 ( 21.72 , 24.58 )	20.53 ( 18.19 , 25.03 )	22.71 ( 16.42 , 24.48 )
		GEO Mean (GSE)	27.38 ( 1.07 )	23.39 ( 1.09 )	22.49 ( 1.08 )	21.32 ( 1.08 )	21.68 ( 1.11 )
		GM Ratio to PBS		0.854	0.822	0.779	0.792
		p-value vs. E555 ∆ilvI	0.4908
		p-value vs. Hcp1 + CPS-CRM197	0.2588	0.9941
		p-value vs. Hcp1 + CPS-CRM197 + E555 ∆ilvI	0.0764	0.8677	0.9801
		p-value vs. CPS-CRM197 + E555 ∆ilvI	0.1172	0.9324	0.9953	0.9998
	Spleen	Median (Q1, Q3)	13.21 ( 11.86 , 16.42 )	12.34 ( 10.94 , 14.99 )	11.67 ( 9.98 , 12.94 )	9.32 ( 8.10 , 10.87 )	10.05 ( 9.72 , 10.14 )
		GEO Mean (GSE)	13.69 ( 1.07 )	12.82 ( 1.11 )	11.47 ( 1.06 )	9.21 ( 1.07 )	9.68 ( 1.04 )
		GM Ratio to PBS		0.936	0.838	0.673	0.707
		p-value vs. E555 ∆ilvI	0.9261
		p-value vs. Hcp1 + CPS-CRM197	0.2781	0.7728
		p-value vs. Hcp1 + CPS-CRM197 + E555 ∆ilvI	0.0003	0.0060	0.1487
		p-value vs. CPS-CRM197 + E555 ∆ilvI	0.0020	0.0303	0.3889	0.9847
IL-13	Lung	Median (Q1, Q3)	34.14 ( 31.82 , 39.06 )	29.42 ( 21.39 , 32.91 )	21.05 ( 11.38 , 25.96 )	30.01 ( 27.38 , 43.22 )	46.74 ( 29.96 , 76.75 )
		GEO Mean (GSE)	34.67 ( 1.07 )	29.19 ( 1.17 )	18.52 ( 1.20 )	35.79 ( 1.17 )	42.77 ( 1.28 )
		GM Ratio to PBS		0.842	0.534	1.032	1.234
		p-value vs. E555 ∆ilvI	0.9281
		p-value vs. Hcp1 + CPS-CRM197	0.0520	0.3081
		p-value vs. Hcp1 + CPS-CRM197 + E555 ∆ilvI	1.0000	0.9098	0.0462
		p-value vs. CPS-CRM197 + E555 ∆ilvI	0.9243	0.4887	0.0047	0.9432
	Spleen	Median (Q1, Q3)	12.90 ( 7.97 , 26.81 )	4.24 ( 2.51 , 5.31 )	1.92 ( 1.54 , 2.47 )	1.89 ( 1.55 , 2.86 )	1.80 ( 1.15 , 2.86 )
		GEO Mean (GSE)	13.48 ( 1.31 )	3.40 ( 1.28 )	1.67 ( 1.24 )	2.04 ( 1.18 )	1.41 ( 1.41 )
		GM Ratio to PBS		0.252	0.124	0.152	0.105
		p-value vs. E555 ∆ilvI	<.0001
		p-value vs. Hcp1 + CPS-CRM197	<.0001	0.0242
		p-value vs. Hcp1 + CPS-CRM197 + E555 ∆ilvI	<.0001	0.2024	0.9090
		p-value vs. CPS-CRM197 + E555 ∆ilvI	<.0001	0.0024	0.9546	0.5168
IL-18	Lung	Median (Q1, Q3)	2462.22 ( 1956.78 , 3053.53 )	1890.80 ( 1611.16 , 2300.23 )	652.95 ( 542.72 , 891.70 )	1916.27 ( 1823.12 , 2066.52 )	1741.07 ( 1522.66 , 2151.10 )
		GEO Mean (GSE)	2414.86 ( 1.10 )	1911.05 ( 1.08 )	718.10 ( 1.15 )	1726.12 ( 1.14 )	1833.85 ( 1.11 )
		GM Ratio to PBS		0.791	0.297	0.715	0.759
		p-value vs. E555 ∆ilvI	0.5365
		p-value vs. Hcp1 + CPS-CRM197	<.0001	<.0001
		p-value vs. Hcp1 + CPS-CRM197 + E555 ∆ilvI	0.1867	0.9674	<.0001
		p-value vs. CPS-CRM197 + E555 ∆ilvI	0.3731	0.9990	<.0001	0.9954
	Spleen	Median (Q1, Q3)	1349.95 ( 994.58 , 2388.25 )	774.77 ( 655.63 , 880.93 )	487.84 ( 455.37 , 580.28 )	462.63 ( 451.29 , 523.06 )	524.51 ( 420.28 , 576.02 )
		GEO Mean (GSE)	1489.62 ( 1.22 )	756.93 ( 1.09 )	507.52 ( 1.07 )	489.61 ( 1.08 )	501.65 ( 1.09 )
		GM Ratio to PBS		0.508	0.341	0.329	0.337
		p-value vs. E555 ∆ilvI	0.0001
		p-value vs. Hcp1 + CPS-CRM197	<.0001	0.0884
		p-value vs. Hcp1 + CPS-CRM197 + E555 ∆ilvI	<.0001	0.0497	0.9994
		p-value vs. CPS-CRM197 + E555 ∆ilvI	<.0001	0.0738	1.0000	0.9999
IL-27	Lung	Median (Q1, Q3)	65.52 ( 39.43 , 81.40 )	37.66 ( 36.06 , 38.90 )	26.91 ( 22.34 , 44.56 )	33.01 ( 23.45 , 39.26 )	28.91 ( 20.85 , 30.71 )
		GEO Mean (GSE)	56.96 ( 1.20 )	40.25 ( 1.14 )	30.70 ( 1.18 )	31.39 ( 1.17 )	26.80 ( 1.10 )
		GM Ratio to PBS		0.707	0.539	0.551	0.471
		p-value vs. E555 ∆ilvI	0.5355
		p-value vs. Hcp1 + CPS-CRM197	0.0333	0.6665
		p-value vs. Hcp1 + CPS-CRM197 + E555 ∆ilvI	0.0452	0.7336	1.0000
		p-value vs. CPS-CRM197 + E555 ∆ilvI	0.0039	0.2648	0.9622	0.9356
	Spleen	Median (Q1, Q3)	28.18 ( 23.08 , 37.13 )	23.99 ( 21.97 , 25.28 )	18.76 ( 14.34 , 22.34 )	17.07 ( 13.94 , 23.08 )	16.09 ( 12.73 , 17.83 )
		GEO Mean (GSE)	29.25 ( 1.12 )	23.86 ( 1.05 )	20.20 ( 1.28 )	17.53 ( 1.11 )	15.48 ( 1.11 )
		GM Ratio to PBS		0.816	0.691	0.599	0.529
		p-value vs. E555 ∆ilvI	0.7395
		p-value vs. Hcp1 + CPS-CRM197	0.2434	0.9232
		p-value vs. Hcp1 + CPS-CRM197 + E555 ∆ilvI	0.0482	0.5478	0.9558
		p-value vs. CPS-CRM197 + E555 ∆ilvI	0.0075	0.2083	0.6810	0.9725
IP-10 (CXCL10)	Lung	Median (Q1, Q3)	274.37 ( 230.34 , 332.20 )	221.48 ( 185.05 , 237.50 )	127.31 ( 108.94 , 142.88 )	203.18 ( 169.01 , 208.59 )	205.99 ( 183.88 , 227.40 )
		GEO Mean (GSE)	328.24 ( 1.27 )	220.96 ( 1.12 )	122.98 ( 1.15 )	194.56 ( 1.06 )	206.52 ( 1.07 )
		GM Ratio to PBS		0.673	0.375	0.593	0.629
		p-value vs. E555 ∆ilvI	0.3972
		p-value vs. Hcp1 + CPS-CRM197	0.0002	0.0782
		p-value vs. Hcp1 + CPS-CRM197 + E555 ∆ilvI	0.1390	0.9804	0.2600
		p-value vs. CPS-CRM197 + E555 ∆ilvI	0.2389	0.9983	0.1550	0.9989
	Spleen	Median (Q1, Q3)	165.28 ( 145.57 , 249.64 )	156.45 ( 137.26 , 160.93 )	117.52 ( 112.04 , 132.18 )	145.31 ( 127.60 , 153.07 )	127.30 ( 123.85 , 146.91 )
		GEO Mean (GSE)	187.36 ( 1.15 )	157.63 ( 1.07 )	122.56 ( 1.05 )	141.61 ( 1.04 )	130.22 ( 1.05 )
		GM Ratio to PBS		0.841	0.654	0.756	0.695
		p-value vs. E555 ∆ilvI	0.9387
		p-value vs. Hcp1 + CPS-CRM197	0.3226	0.8014
		p-value vs. Hcp1 + CPS-CRM197 + E555 ∆ilvI	0.7216	0.9897	0.9688
		p-value vs. CPS-CRM197 + E555 ∆ilvI	0.4827	0.9170	0.9989	0.9960
IL-3	Lung	Median (Q1, Q3)	0.78 ( 0.69 , 1.05 )	0.39 ( 0.33 , 0.73 )	0.38 ( 0.29 , 0.47 )	0.58 ( 0.49 , 0.75 )	1.02 ( 0.46 , 1.64 )
		GEO Mean (GSE)	0.85 ( 1.19 )	0.45 ( 1.28 )	0.36 ( 1.12 )	0.59 ( 1.30 )	0.74 ( 1.48 )
		GM Ratio to PBS		0.533	0.427	0.697	0.870
		p-value vs. E555 ∆ilvI	0.0796
		p-value vs. Hcp1 + CPS-CRM197	0.0050	0.8810
		p-value vs. Hcp1 + CPS-CRM197 + E555 ∆ilvI	0.6137	0.7824	0.2318
		p-value vs. CPS-CRM197 + E555 ∆ilvI	0.9902	0.2275	0.0232	0.8769
	Spleen	Median (Q1, Q3)	0.38 ( 0.23 , 0.38 )	0.38 ( 0.38 , 0.38 )	0.38 ( 0.38 , 0.38 )	0.38 ( 0.38 , 0.38 )	0.38 ( 0.38 , 0.38 )
		GEO Mean (GSE)	0.31 ( 1.12 )	0.38 ( 1.00 )	0.38 ( 1.00 )	0.33 ( 1.14 )	0.38 ( 1.00 )
		GM Ratio to PBS		1.204	1.204	1.056	1.204
		p-value vs. E555 ∆ilvI	0.9805
		p-value vs. Hcp1 + CPS-CRM197	0.9805	1.0000
		p-value vs. Hcp1 + CPS-CRM197 + E555 ∆ilvI	1.0000	0.9809	0.9809
		p-value vs. CPS-CRM197 + E555 ∆ilvI	0.9805	1.0000	1.0000	0.9809
Eotaxin	Lung	Median (Q1, Q3)	329.97 ( 243.36 , 1729.32 )	241.01 ( 221.87 , 265.83 )	176.26 ( 151.52 , 195.03 )	170.63 ( 161.13 , 201.58 )	178.93 ( 144.36 , 208.80 )
		GEO Mean (GSE)	454.37 ( 1.39 )	237.95 ( 1.06 )	173.49 ( 1.07 )	180.32 ( 1.06 )	178.75 ( 1.12 )
		GM Ratio to PBS		0.524	0.382	0.397	0.393
		p-value vs. E555 ∆ilvI	0.0018
		p-value vs. Hcp1 + CPS-CRM197	<.0001	0.3224
		p-value vs. Hcp1 + CPS-CRM197 + E555 ∆ilvI	<.0001	0.4577	0.9994
		p-value vs. CPS-CRM197 + E555 ∆ilvI	<.0001	0.4253	0.9998	1.0000
	Spleen	Median (Q1, Q3)	162.29 ( 154.40 , 221.71 )	156.48 ( 142.42 , 176.32 )	115.40 ( 98.61 , 138.48 )	105.75 ( 83.19 , 141.06 )	95.00 ( 80.85 , 116.33 )
		GEO Mean (GSE)	171.92 ( 1.12 )	155.98 ( 1.07 )	115.96 ( 1.07 )	110.01 ( 1.13 )	95.28 ( 1.14 )
		GM Ratio to PBS		0.907	0.675	0.640	0.554
		p-value vs. E555 ∆ilvI	0.7421
		p-value vs. Hcp1 + CPS-CRM197	0.0243	0.3881
		p-value vs. Hcp1 + CPS-CRM197 + E555 ∆ilvI	0.0091	0.2259	0.9978
		p-value vs. CPS-CRM197 + E555 ∆ilvI	0.0004	0.0286	0.7624	0.9097
IL-31	Lung	Median (Q1, Q3)	19.78 ( 18.90 , 20.67 )	10.46 ( 9.29 , 11.20 )	11.01 ( 9.38 , 11.19 )	10.10 ( 8.26 , 14.88 )	12.48 ( 9.95 , 17.69 )
		GEO Mean (GSE)	19.55 ( 1.06 )	10.00 ( 1.14 )	9.14 ( 1.19 )	10.70 ( 1.14 )	12.82 ( 1.15 )
		GM Ratio to PBS		0.511	0.468	0.547	0.656
		p-value vs. E555 ∆ilvI	0.0511
		p-value vs. Hcp1 + CPS-CRM197	0.0181	0.9962
		p-value vs. Hcp1 + CPS-CRM197 + E555 ∆ilvI	0.1025	0.9987	0.9676
		p-value vs. CPS-CRM197 + E555 ∆ilvI	0.4217	0.8459	0.6379	0.9463
	Spleen	Median (Q1, Q3)	7.47 ( 6.24 , 12.91 )	6.66 ( 3.92 , 10.83 )	6.49 ( 6.24 , 9.40 )	5.95 ( 4.07 , 8.23 )	5.73 ( 4.07 , 10.49 )
		GEO Mean (GSE)	8.64 ( 1.21 )	5.48 ( 1.46 )	7.21 ( 1.10 )	5.22 ( 1.25 )	5.68 ( 1.27 )
		GM Ratio to PBS		0.634	0.835	0.605	0.657
		p-value vs. E555 ∆ilvI	0.3035
		p-value vs. Hcp1 + CPS-CRM197	0.9312	0.7900
		p-value vs. Hcp1 + CPS-CRM197 + E555 ∆ilvI	0.2123	0.9997	0.6755
		p-value vs. CPS-CRM197 + E555 ∆ilvI	0.3854	0.9999	0.8625	0.9970
MCP-3 (CCL7)	Lung	Median (Q1, Q3)	1000.00 ( 951.35 , 1000.00 )	282.50 ( 254.20 , 510.59 )	147.57 ( 105.05 , 163.44 )	233.54 ( 213.01 , 252.50 )	217.39 ( 164.71 , 305.30 )
		GEO Mean (GSE)	956.72 ( 1.21 )	343.68 ( 1.19 )	148.06 ( 1.31 )	208.81 ( 1.14 )	225.64 ( 1.19 )
		GM Ratio to PBS		0.359	0.155	0.218	0.236
		p-value vs. E555 ∆ilvI	0.0006
		p-value vs. Hcp1 + CPS-CRM197	<.0001	0.0120
		p-value vs. Hcp1 + CPS-CRM197 + E555 ∆ilvI	<.0001	0.3089	0.6746
		p-value vs. CPS-CRM197 + E555 ∆ilvI	<.0001	0.4839	0.4827	0.9982
	Spleen	Median (Q1, Q3)	289.57 ( 101.22 , 755.04 )	74.71 ( 70.31 , 82.55 )	47.03 ( 40.37 , 52.96 )	36.45 ( 33.23 , 54.07 )	41.37 ( 28.12 , 47.57 )
		GEO Mean (GSE)	267.48 ( 1.57 )	75.54 ( 1.04 )	45.13 ( 1.08 )	39.93 ( 1.13 )	37.28 ( 1.15 )
		GM Ratio to PBS		0.282	0.169	0.149	0.139
		p-value vs. E555 ∆ilvI	<.0001
		p-value vs. Hcp1 + CPS-CRM197	<.0001	0.2758
		p-value vs. Hcp1 + CPS-CRM197 + E555 ∆ilvI	<.0001	0.1048	0.9898
		p-value vs. CPS-CRM197 + E555 ∆ilvI	<.0001	0.0543	0.9473	0.9989
M-CSF	Lung	Median (Q1, Q3)	7.30 ( 6.28 , 9.68 )	2.19 ( 1.91 , 2.65 )	2.73 ( 2.07 , 3.91 )	2.22 ( 1.99 , 2.32 )	2.14 ( 2.06 , 2.27 )
		GEO Mean (GSE)	7.65 ( 1.15 )	2.42 ( 1.16 )	2.96 ( 1.17 )	2.15 ( 1.07 )	2.39 ( 1.15 )
		GM Ratio to PBS		0.316	0.388	0.281	0.313
		p-value vs. E555 ∆ilvI	0.0176
		p-value vs. Hcp1 + CPS-CRM197	0.0771	0.9842
		p-value vs. Hcp1 + CPS-CRM197 + E555 ∆ilvI	0.0066	0.9981	0.9198
		p-value vs. CPS-CRM197 + E555 ∆ilvI	0.0162	1.0000	0.9809	0.9987
	Spleen	Median (Q1, Q3)	2.61 ( 1.44 , 6.03 )	1.62 ( 0.60 , 2.22 )	3.57 ( 1.01 , 5.52 )	2.93 ( 1.94 , 5.35 )	1.92 ( 1.52 , 5.62 )
		GEO Mean (GSE)	2.76 ( 1.34 )	1.35 ( 1.58 )	2.59 ( 1.45 )	2.70 ( 1.35 )	2.52 ( 1.33 )
		GM Ratio to PBS		0.490	0.939	0.978	0.915
		p-value vs. E555 ∆ilvI	0.3586
		p-value vs. Hcp1 + CPS-CRM197	1.0000	0.4426
		p-value vs. Hcp1 + CPS-CRM197 + E555 ∆ilvI	1.0000	0.3793	1.0000
		p-value vs. CPS-CRM197 + E555 ∆ilvI	0.9998	0.4842	1.0000	0.9998
IL-17A (CTLA-8)	Lung	Median (Q1, Q3)	220.56 ( 34.14 , 417.74 )	37.63 ( 26.20 , 84.78 )	22.24 ( 19.72 , 33.69 )	47.01 ( 42.29 , 63.23 )	73.14 ( 21.26 , 164.54 )
		GEO Mean (GSE)	148.17 ( 1.73 )	45.72 ( 1.29 )	23.04 ( 1.25 )	48.74 ( 1.12 )	61.18 ( 1.49 )
		GM Ratio to PBS		0.309	0.155	0.329	0.413
		p-value vs. E555 ∆ilvI	0.0023
		p-value vs. Hcp1 + CPS-CRM197	<.0001	0.2035
		p-value vs. Hcp1 + CPS-CRM197 + E555 ∆ilvI	0.0047	0.9996	0.1338
		p-value vs. CPS-CRM197 + E555 ∆ilvI	0.0421	0.8907	0.0211	0.9530
	Spleen	Median (Q1, Q3)	10.89 ( 8.15 , 14.36 )	7.33 ( 6.17 , 8.46 )	5.98 ( 5.07 , 6.51 )	6.33 ( 5.47 , 6.51 )	5.91 ( 3.98 , 7.17 )
		GEO Mean (GSE)	10.46 ( 1.15 )	7.13 ( 1.08 )	5.57 ( 1.09 )	6.34 ( 1.11 )	5.44 ( 1.13 )
		GM Ratio to PBS		0.682	0.533	0.606	0.520
		p-value vs. E555 ∆ilvI	0.6322
		p-value vs. Hcp1 + CPS-CRM197	0.1946	0.9375
		p-value vs. Hcp1 + CPS-CRM197 + E555 ∆ilvI	0.3954	0.9959	0.9944
		p-value vs. CPS-CRM197 + E555 ∆ilvI	0.1660	0.9136	1.0000	0.9891
TNF alpha	Lung	Median (Q1, Q3)	475.06 ( 297.38 , 577.31 )	73.14 ( 56.55 , 94.86 )	29.91 ( 22.75 , 34.80 )	62.07 ( 53.93 , 72.35 )	66.68 ( 49.47 , 88.55 )
		GEO Mean (GSE)	397.28 ( 1.21 )	76.57 ( 1.15 )	39.12 ( 1.44 )	55.88 ( 1.17 )	72.29 ( 1.24 )
		GM Ratio to PBS		0.193	0.098	0.141	0.182
		p-value vs. E555 ∆ilvI	<.0001
		p-value vs. Hcp1 + CPS-CRM197	<.0001	0.0414
		p-value vs. Hcp1 + CPS-CRM197 + E555 ∆ilvI	<.0001	0.6749	0.5627
		p-value vs. CPS-CRM197 + E555 ∆ilvI	<.0001	0.9992	0.0776	0.8143
	Spleen	Median (Q1, Q3)	42.88 ( 31.57 , 72.42 )	25.95 ( 23.29 , 27.93 )	20.70 ( 18.85 , 21.64 )	18.61 ( 17.01 , 21.33 )	19.30 ( 15.60 , 21.13 )
		GEO Mean (GSE)	46.12 ( 1.20 )	25.83 ( 1.05 )	20.05 ( 1.05 )	18.73 ( 1.10 )	18.33 ( 1.10 )
		GM Ratio to PBS		0.560	0.435	0.406	0.397
		p-value vs. E555 ∆ilvI	0.0602
		p-value vs. Hcp1 + CPS-CRM197	0.0021	0.8239
		p-value vs. Hcp1 + CPS-CRM197 + E555 ∆ilvI	0.0007	0.6583	0.9985
		p-value vs. CPS-CRM197 + E555 ∆ilvI	0.0005	0.5996	0.9956	1.0000
GM-CSF	Lung	Median (Q1, Q3)	208.27 ( 78.09 , 376.92 )	34.61 ( 29.66 , 36.92 )	18.84 ( 15.72 , 21.70 )	33.32 ( 32.61 , 33.90 )	34.34 ( 27.27 , 42.11 )
		GEO Mean (GSE)	176.39 ( 1.37 )	33.59 ( 1.06 )	21.60 ( 1.22 )	30.98 ( 1.09 )	35.75 ( 1.13 )
		GM Ratio to PBS		0.190	0.122	0.176	0.203
		p-value vs. E555 ∆ilvI	<.0001
		p-value vs. Hcp1 + CPS-CRM197	<.0001	0.0796
		p-value vs. Hcp1 + CPS-CRM197 + E555 ∆ilvI	<.0001	0.9897	0.2235
		p-value vs. CPS-CRM197 + E555 ∆ilvI	<.0001	0.9963	0.0305	0.9191
	Spleen	Median (Q1, Q3)	30.87 ( 19.63 , 41.19 )	16.43 ( 15.35 , 17.68 )	13.85 ( 12.44 , 15.09 )	13.85 ( 13.08 , 14.00 )	13.18 ( 13.08 , 14.66 )
		GEO Mean (GSE)	29.68 ( 1.19 )	16.49 ( 1.03 )	13.67 ( 1.05 )	13.75 ( 1.02 )	13.52 ( 1.04 )
		GM Ratio to PBS		0.556	0.461	0.463	0.455
		p-value vs. E555 ∆ilvI	0.0006
		p-value vs. Hcp1 + CPS-CRM197	<.0001	0.8088
		p-value vs. Hcp1 + CPS-CRM197 + E555 ∆ilvI	<.0001	0.8264	1.0000
		p-value vs. CPS-CRM197 + E555 ∆ilvI	<.0001	0.7735	1.0000	1.0000
IL-1 alpha	Lung	Median (Q1, Q3)	201.49 ( 110.73 , 366.52 )	32.55 ( 28.11 , 47.32 )	22.29 ( 19.01 , 29.91 )	29.45 ( 23.54 , 36.31 )	31.97 ( 23.43 , 38.14 )
		GEO Mean (GSE)	187.66 ( 1.31 )	35.38 ( 1.14 )	28.13 ( 1.30 )	27.96 ( 1.12 )	33.80 ( 1.21 )
		GM Ratio to PBS		0.189	0.150	0.149	0.180
		p-value vs. E555 ∆ilvI	<.0001
		p-value vs. Hcp1 + CPS-CRM197	<.0001	0.8877
		p-value vs. Hcp1 + CPS-CRM197 + E555 ∆ilvI	<.0001	0.8778	1.0000
		p-value vs. CPS-CRM197 + E555 ∆ilvI	<.0001	0.9997	0.9470	0.9406
	Spleen	Median (Q1, Q3)	40.84 ( 23.77 , 82.42 )	19.20 ( 14.70 , 23.40 )	16.07 ( 11.87 , 16.53 )	13.88 ( 11.27 , 15.99 )	13.25 ( 10.39 , 17.11 )
		GEO Mean (GSE)	43.66 ( 1.29 )	18.73 ( 1.10 )	15.06 ( 1.10 )	13.18 ( 1.10 )	13.16 ( 1.10 )
		GM Ratio to PBS		0.429	0.345	0.302	0.301
		p-value vs. E555 ∆ilvI	0.0042
		p-value vs. Hcp1 + CPS-CRM197	0.0001	0.9041
		p-value vs. Hcp1 + CPS-CRM197 + E555 ∆ilvI	<.0001	0.6178	0.9833
		p-value vs. CPS-CRM197 + E555 ∆ilvI	<.0001	0.6138	0.9826	1.0000
LIF	Lung	Median (Q1, Q3)	297.01 ( 153.62 , 352.00 )	30.44 ( 21.57 , 38.39 )	16.46 ( 15.19 , 18.44 )	25.80 ( 25.04 , 28.13 )	26.27 ( 17.44 , 50.23 )
		GEO Mean (GSE)	251.65 ( 1.18 )	34.36 ( 1.28 )	20.45 ( 1.33 )	24.59 ( 1.12 )	29.87 ( 1.27 )
		GM Ratio to PBS		0.137	0.081	0.098	0.119
		p-value vs. E555 ∆ilvI	<.0001
		p-value vs. Hcp1 + CPS-CRM197	<.0001	0.3491
		p-value vs. Hcp1 + CPS-CRM197 + E555 ∆ilvI	<.0001	0.7558	0.9651
		p-value vs. CPS-CRM197 + E555 ∆ilvI	<.0001	0.9874	0.6601	0.9577
	Spleen	Median (Q1, Q3)	37.89 ( 11.10 , 56.23 )	10.45 ( 8.33 , 11.52 )	5.57 ( 4.91 , 8.07 )	7.82 ( 5.95 , 8.19 )	7.96 ( 7.24 , 8.26 )
		GEO Mean (GSE)	28.26 ( 1.46 )	8.84 ( 1.23 )	5.54 ( 1.17 )	6.78 ( 1.13 )	7.26 ( 1.10 )
		GM Ratio to PBS		0.313	0.196	0.240	0.257
		p-value vs. E555 ∆ilvI	0.0002
		p-value vs. Hcp1 + CPS-CRM197	<.0001	0.4585
		p-value vs. Hcp1 + CPS-CRM197 + E555 ∆ilvI	<.0001	0.8780	0.9521
		p-value vs. CPS-CRM197 + E555 ∆ilvI	<.0001	0.9554	0.8720	0.9992
G-CSF	Lung	Median (Q1, Q3)	257.03 ( 202.51 , 302.76 )	32.39 ( 23.80 , 49.05 )	24.38 ( 9.03 , 37.61 )	21.48 ( 9.84 , 23.64 )	25.75 ( 16.92 , 34.96 )
		GEO Mean (GSE)	312.80 ( 1.36 )	40.50 ( 1.38 )	23.86 ( 1.63 )	17.33 ( 1.31 )	30.15 ( 1.46 )
		GM Ratio to PBS		0.129	0.076	0.055	0.096
		p-value vs. E555 ∆ilvI	0.0012
		p-value vs. Hcp1 + CPS-CRM197	<.0001	0.9132
		p-value vs. Hcp1 + CPS-CRM197 + E555 ∆ilvI	<.0001	0.6479	0.9856
		p-value vs. CPS-CRM197 + E555 ∆ilvI	0.0002	0.9894	0.9957	0.8990
	Spleen	Median (Q1, Q3)	1553.55 ( 53.96 , 5500.00 )	9.96 ( 6.91 , 12.11 )	3.88 ( 3.67 , 6.96 )	2.36 ( 1.70 , 4.44 )	6.99 ( 1.33 , 8.95 )
		GEO Mean (GSE)	420.89 ( 2.77 )	10.07 ( 1.21 )	3.84 ( 1.70 )	1.82 ( 1.67 )	3.92 ( 1.59 )
		GM Ratio to PBS		0.024	0.009	0.004	0.009
		p-value vs. E555 ∆ilvI	<.0001
		p-value vs. Hcp1 + CPS-CRM197	<.0001	0.5288
		p-value vs. Hcp1 + CPS-CRM197 + E555 ∆ilvI	<.0001	0.0502	0.7497
		p-value vs. CPS-CRM197 + E555 ∆ilvI	<.0001	0.5497	1.0000	0.7308
MCP-1 (CCL2)	Lung	Median (Q1, Q3)	16667.43 ( 6261.65 , 39400.00 )	1593.98 ( 1282.18 , 2832.93 )	633.18 ( 461.96 , 740.72 )	1044.43 ( 1004.55 , 1258.89 )	1233.08 ( 846.81 , 1347.71 )
		GEO Mean (GSE)	15316.89 ( 1.47 )	1839.86 ( 1.20 )	764.14 ( 1.46 )	1048.77 ( 1.15 )	1139.22 ( 1.22 )
		GM Ratio to PBS		0.120	0.050	0.068	0.074
		p-value vs. E555 ∆ilvI	<.0001
		p-value vs. Hcp1 + CPS-CRM197	<.0001	0.2558
		p-value vs. Hcp1 + CPS-CRM197 + E555 ∆ilvI	<.0001	0.6920	0.9488
		p-value vs. CPS-CRM197 + E555 ∆ilvI	<.0001	0.8021	0.8876	0.9997
	Spleen	Median (Q1, Q3)	1820.90 ( 352.32 , 2910.00 )	289.24 ( 195.94 , 304.50 )	146.53 ( 132.15 , 175.37 )	173.17 ( 145.00 , 188.01 )	143.27 ( 115.59 , 231.52 )
		GEO Mean (GSE)	1254.56 ( 1.84 )	241.63 ( 1.16 )	143.96 ( 1.11 )	166.93 ( 1.08 )	150.60 ( 1.17 )
		GM Ratio to PBS		0.193	0.115	0.133	0.120
		p-value vs. E555 ∆ilvI	0.0004
		p-value vs. Hcp1 + CPS-CRM197	<.0001	0.7530
		p-value vs. Hcp1 + CPS-CRM197 + E555 ∆ilvI	<.0001	0.9127	0.9970
		p-value vs. CPS-CRM197 + E555 ∆ilvI	<.0001	0.8100	1.0000	0.9993
GRO-alpha (CXCL1)	Lung	Median (Q1, Q3)	10200.00 ( 4737.69 , 10200.00)	1081.09 ( 1022.55 , 1110.23 )	314.18 ( 309.93 , 498.33 )	362.02 ( 288.71 , 415.57 )	532.85 ( 456.94 , 962.28 )
		GEO Mean (GSE)	9768.12 ( 1.65 )	1104.69 ( 1.14 )	432.80 ( 1.50 )	321.12 ( 1.16 )	684.22 ( 1.38 )
		GM Ratio to PBS		0.113	0.044	0.033	0.070
		p-value vs. E555 ∆ilvI	<.0001
		p-value vs. Hcp1 + CPS-CRM197	<.0001	0.1569
		p-value vs. Hcp1 + CPS-CRM197 + E555 ∆ilvI	<.0001	0.0252	0.9502
		p-value vs. CPS-CRM197 + E555 ∆ilvI	<.0001	0.7710	0.7989	0.3542
	Spleen	Median (Q1, Q3)	2990.04 ( 752.59 , 5390.51 )	560.03 ( 331.45 , 639.59 )	281.54 ( 193.66 , 454.40 )	189.89 ( 127.39 , 206.25 )	381.03 ( 123.25 , 572.66 )
		GEO Mean (GSE)	2578.03 ( 1.75 )	475.91 ( 1.20 )	285.59 ( 1.32 )	181.58 ( 1.19 )	292.27 ( 1.39 )
		GM Ratio to PBS		0.185	0.111	0.070	0.113
		p-value vs. E555 ∆ilvI	0.0005
		p-value vs. Hcp1 + CPS-CRM197	<.0001	0.7266
		p-value vs. Hcp1 + CPS-CRM197 + E555 ∆ilvI	<.0001	0.1365	0.8055
		p-value vs. CPS-CRM197 + E555 ∆ilvI	<.0001	0.7594	1.0000	0.7752
MIP-1 beta (CCL4)	Lung	Median (Q1, Q3)	2012.36 ( 868.36 , 3302.97 )	111.28 ( 91.62 , 173.20 )	83.53 ( 71.65 , 94.46 )	97.77 ( 83.00 , 110.47 )	126.18 ( 70.12 , 166.84 )
		GEO Mean (GSE)	1669.16 ( 1.35 )	154.01 ( 1.41 )	124.53 ( 1.70 )	87.98 ( 1.16 )	154.42 ( 1.55 )
		GM Ratio to PBS		0.092	0.075	0.053	0.093
		p-value vs. E555 ∆ilvI	<.0001
		p-value vs. Hcp1 + CPS-CRM197	<.0001	0.9716
		p-value vs. Hcp1 + CPS-CRM197 + E555 ∆ilvI	<.0001	0.4764	0.8479
		p-value vs. CPS-CRM197 + E555 ∆ilvI	<.0001	1.0000	0.9702	0.4714
	Spleen	Median (Q1, Q3)	85.32 ( 77.22 , 115.18 )	124.77 ( 123.40 , 138.75 )	106.32 ( 99.63 , 118.71 )	94.63 ( 80.36 , 129.16 )	103.55 ( 85.64 , 121.94 )
		GEO Mean (GSE)	83.29 ( 1.17 )	121.63 ( 1.10 )	104.37 ( 1.09 )	99.41 ( 1.11 )	100.92 ( 1.12 )
		GM Ratio to PBS		1.460	1.253	1.194	1.212
		p-value vs. E555 ∆ilvI	0.8958
		p-value vs. Hcp1 + CPS-CRM197	0.9915	0.9916
		p-value vs. Hcp1 + CPS-CRM197 + E555 ∆ilvI	0.9981	0.9765	0.9999
		p-value vs. CPS-CRM197 + E555 ∆ilvI	0.9968	0.9824	1.0000	1.0000
MIP-1 alpha (CCL3)	Lung	Median (Q1, Q3)	2450.00 ( 2450.00 , 2450.00 )	81.26 ( 66.39 , 180.94 )	66.15 ( 56.24 , 77.53 )	86.04 ( 56.25 , 100.10 )	100.70 ( 58.56 , 120.53 )
		GEO Mean (GSE)	1946.66 ( 1.30 )	113.10 ( 1.35 )	97.43 ( 1.62 )	71.54 ( 1.20 )	107.30 ( 1.38 )
		GM Ratio to PBS		0.058	0.050	0.037	0.055
		p-value vs. E555 ∆ilvI	<.0001
		p-value vs. Hcp1 + CPS-CRM197	<.0001	0.9901
		p-value vs. Hcp1 + CPS-CRM197 + E555 ∆ilvI	<.0001	0.6061	0.8693
		p-value vs. CPS-CRM197 + E555 ∆ilvI	<.0001	0.9998	0.9982	0.7101
	Spleen	Median (Q1, Q3)	69.90 ( 64.93 , 190.07 )	98.97 ( 83.03 , 104.82 )	83.72 ( 80.11 , 88.35 )	75.57 ( 70.87 , 77.70 )	83.66 ( 65.29 , 88.40 )
		GEO Mean (GSE)	97.07 ( 1.30 )	92.27 ( 1.13 )	80.17 ( 1.08 )	75.45 ( 1.03 )	77.33 ( 1.08 )
		GM Ratio to PBS		0.951	0.826	0.777	0.797
		p-value vs. E555 ∆ilvI	0.9992
		p-value vs. Hcp1 + CPS-CRM197	0.9578	0.9921
		p-value vs. Hcp1 + CPS-CRM197 + E555 ∆ilvI	0.9019	0.9699	0.9997
		p-value vs. CPS-CRM197 + E555 ∆ilvI	0.9280	0.9814	1.0000	1.0000
IL-6	Lung	Median (Q1, Q3)	3651.94 ( 692.73 , 9280.72 )	112.10 ( 81.62 , 131.21 )	49.16 ( 44.27 , 74.26 )	100.70 ( 87.70 , 109.54 )	108.69 ( 69.99 , 167.13 )
		GEO Mean (GSE)	3195.12 ( 1.79 )	116.29 ( 1.18 )	70.69 ( 1.43 )	91.15 ( 1.15 )	128.04 ( 1.38 )
		GM Ratio to PBS		0.036	0.022	0.029	0.040
		p-value vs. E555 ∆ilvI	<.0001
		p-value vs. Hcp1 + CPS-CRM197	<.0001	0.8091
		p-value vs. Hcp1 + CPS-CRM197 + E555 ∆ilvI	<.0001	0.9835	0.9807
		p-value vs. CPS-CRM197 + E555 ∆ilvI	<.0001	0.9995	0.6876	0.9449
	Spleen	Median (Q1, Q3)	761.42 ( 122.11 , 2357.21 )	85.95 ( 73.17 , 93.93 )	43.20 ( 37.04 , 52.94 )	32.62 ( 26.19 , 36.23 )	48.57 ( 24.05 , 55.20 )
		GEO Mean (GSE)	572.26 ( 1.79 )	81.75 ( 1.09 )	44.93 ( 1.25 )	30.35 ( 1.12 )	40.25 ( 1.21 )
		GM Ratio to PBS		0.143	0.079	0.053	0.070
		p-value vs. E555 ∆ilvI	<.0001
		p-value vs. Hcp1 + CPS-CRM197	<.0001	0.6816
		p-value vs. Hcp1 + CPS-CRM197 + E555 ∆ilvI	<.0001	0.1931	0.9101
		p-value vs. CPS-CRM197 + E555 ∆ilvI	<.0001	0.5266	0.9992	0.9716
MIP-2 alpha (CXCL2)	Lung	Median (Q1, Q3)	3445.76 ( 2102.57 , 4872.53 )	39.31 ( 37.31 , 221.59 )	35.09 ( 31.59 , 42.09 )	40.82 ( 34.83 , 46.47 )	43.61 ( 39.65 , 98.65 )
		GEO Mean (GSE)	3198.60 ( 1.21 )	85.83 ( 1.72 )	64.34 ( 1.95 )	46.32 ( 1.22 )	84.65 ( 1.79 )
		GM Ratio to PBS		0.027	0.020	0.014	0.026
		p-value vs. E555 ∆ilvI	<.0001
		p-value vs. Hcp1 + CPS-CRM197	<.0001	0.9645
		p-value vs. Hcp1 + CPS-CRM197 + E555 ∆ilvI	<.0001	0.6204	0.9435
		p-value vs. CPS-CRM197 + E555 ∆ilvI	<.0001	1.0000	0.9703	0.6406
	Spleen	Median (Q1, Q3)	113.92 ( 32.52 , 222.59 )	30.85 ( 29.59 , 32.36 )	28.56 ( 27.30 , 29.15 )	29.04 ( 28.76 , 31.24 )	27.43 ( 26.65 , 31.18 )
		GEO Mean (GSE)	96.39 ( 1.63 )	30.73 ( 1.03 )	28.42 ( 1.02 )	29.83 ( 1.03 )	28.44 ( 1.03 )
		GM Ratio to PBS		0.319	0.295	0.309	0.295
		p-value vs. E555 ∆ilvI	0.0544
		p-value vs. Hcp1 + CPS-CRM197	0.0333	0.9998
		p-value vs. Hcp1 + CPS-CRM197 + E555 ∆ilvI	0.0453	1.0000	1.0000
		p-value vs. CPS-CRM197 + E555 ∆ilvI	0.0335	0.9998	1.0000	1.0000
IL-1 beta	Lung	Median (Q1, Q3)	2496.00 ( 1464.80 , 5896.67 )	29.94 ( 27.72 , 53.80 )	17.24 ( 12.69 , 23.37 )	26.15 ( 20.63 , 35.33 )	37.20 ( 18.86 , 40.31 )
		GEO Mean (GSE)	2099.39 ( 1.72 )	42.98 ( 1.40 )	26.20 ( 1.80 )	24.11 ( 1.22 )	39.48 ( 1.42 )
		GM Ratio to PBS		0.020	0.012	0.011	0.019
		p-value vs. E555 ∆ilvI	<.0001
		p-value vs. Hcp1 + CPS-CRM197	<.0001	0.8117
		p-value vs. Hcp1 + CPS-CRM197 + E555 ∆ilvI	<.0001	0.7084	0.9997
		p-value vs. CPS-CRM197 + E555 ∆ilvI	<.0001	0.9997	0.8956	0.8138
	Spleen	Median (Q1, Q3)	106.22 ( 26.91 , 147.91 )	16.84 ( 13.76 , 19.49 )	16.96 ( 11.32 , 18.49 )	11.37 ( 9.82 , 17.13 )	12.34 ( 7.59 , 14.91 )
		GEO Mean (GSE)	75.93 ( 1.40 )	16.33 ( 1.10 )	14.96 ( 1.12 )	11.78 ( 1.15 )	11.45 ( 1.15 )
		GM Ratio to PBS		0.215	0.197	0.155	0.151
		p-value vs. E555 ∆ilvI	0.0026
		p-value vs. Hcp1 + CPS-CRM197	0.0013	0.9997
		p-value vs. Hcp1 + CPS-CRM197 + E555 ∆ilvI	0.0002	0.9519	0.9846
		p-value vs. CPS-CRM197 + E555 ∆ilvI	0.0001	0.9354	0.9765	1.0000
