# Supplementary material for: Comparison of homologous and heterologous vaccination strategies for combating disease caused by Burkholderia pseudomallei
Source: Front Immunol. 2025 Jun 20;16:1596265. doi: 10.3389/fimmu.2025.1596265 (PMC12226310; doi:10.3389/fimmu.2025.1596265)
Supplement: Supplementary file 5 [file Table5.xlsx]

## Sheet: Fold Change (3)
	Supplemental Table 5. The cytokine responses in spleen homogenates obtained three days after challenge with B. pseudomallei K96243
	Cytokinea		E555 ΔilvI	Hcp1 + CPS-CRM197	CPS-CRM197 + E555 ΔilvI	Hcp1 + CPS-CRM197 + E555 ΔilvI
	MIP-1β (CCL4)		1.46038	1.25318	1.21179	1.19362
	IL-3		1.20376	1.20376	1.20376	1.05623
	RANTES (CCL5)		1.07544	1.03989	1.05659	1.056
	MIP-1α (CCL3)		0.950632	0.825895	0.796629	0.77729
	IL-15		0.936288	0.838014	0.707128	0.672589
	Eotaxin		0.907308	0.67454	0.554198	0.639878
	IP-10 (CXCL10)		0.841298	0.65415	0.695009	0.755831
	IL-27		0.815531	0.69052	0.529109	0.599194
	IL-4		0.799837	0.679317	0.665071	0.737221
	IL-28		0.79571	0.573814	0.562136	0.60257
	IL-12p70		0.68854	0.471425	0.406481	0.451029
	IL-17A (CTLA-8)		0.681986	0.53285	0.519885	0.605824
	IL-2		0.664924	0.671182	0.516364	0.571501
	IL-31		0.633968	0.835221	0.657185	0.604535
	IL-23		0.617722	0.519171	0.540751	0.565373
	IL-22		0.577826	0.480652	0.438904	0.486878
	TNF-α		0.559903	0.434766	0.397307	0.406046
	IL-9		0.557583	0.583701	0.488076	0.520876
	GM-CSF		0.555681	0.460577	0.455414	0.463325
	IL-5		0.547162	0.445101	0.407013	0.429022
	IL-18		0.508138	0.340707	0.336764	0.32868
	M-CSF		0.489772	0.938995	0.915255	0.977911
	IFNγ		0.43601	0.238838	0.253764	0.229958
	IL-1α		0.429074	0.344892	0.301351	0.301816
	MIP-2α (CXCL2)		0.318794	0.294826	0.29503	0.309436
	LIF		0.312838	0.196059	0.256769	0.239831
	MCP-3 (CCL7)		0.282421	0.168703	0.139361	0.149293
	IL-13		0.2524	0.123639	0.104607	0.151696
	IL-1β		0.21511	0.197063	0.150758	0.155158
	MCP-1 (CCL2)		0.192598	0.114752	0.12004	0.133058
	GRO-α (CXCL1)		0.184601	0.110777	0.11337	0.0704342
	IL-6		0.142848	0.0785154	0.0703422	0.0530433
	G-CSF		0.0239172	0.00912465	0.00930891	0.00432846
	a The cytokine results are shown as the ratio to PBS, and are based on the Geometric Mean (pg/ml). Italicized and not bolded (Not Significant), Bolded (p < 0.05)
