# Supplementary material for: Comparison of homologous and heterologous vaccination strategies for combating disease caused by Burkholderia pseudomallei
Source: Front Immunol. 2025 Jun 20;16:1596265. doi: 10.3389/fimmu.2025.1596265 (PMC12226310; doi:10.3389/fimmu.2025.1596265)
Supplement: Supplementary file 6 [file Table6.xlsx]

## Sheet: Sheet1
Supplemental Table 6. The subclass antibody titers to the BpK antigen of mice vaccinated with the two vaccine strategies
A - Homologous vaccinationsa
						Antibody Titerb,c
Vaccine						IgG1			IgG2c			IgG2c / IgG1 ratio
group #		Prime		Boost		GM	GSE		GM	GSE
1		PBS		PBS		50	1		50	1		1
2		Hcp1 + CPS-CRM197		Hcp1 + CPS-CRM197		33513	3.85		2540	2.57		0.08
3		E555 ∆ilvI		E555 ∆ilvI		502	4.39		3510	3.36		6.99
B - Heterologous vaccinationsa
						Antibody Titerb,c
Vaccine						IgG1			IgG2c			IgG2c / IgG1 ratio
group #		Prime		Boost		GM	GSE		GM	GSE
4		PBS		PBS		50	1		50	1		1
5		E555 ∆ilvI		Hcp1 + CPS-CRM197		695	2.59		481	2.54		0.69
6		Hcp1 + CPS-CRM197		E555 ∆ilvI		503	2.94		317	2.79		0.63
7		E555 ∆ilvI		CPS-CRM197		229	1.77		200	2.07		0.87
8		CPS-CRM197		E555 ∆ilvI		577	2.79		72	1.37		0.12
aThe vaccines contained the same or different constituents in the prime and boost doses, as described in Table 3. All vaccines containing subunit antigens included Alhydrogel and CpG.
bBlood was collected from 15 mice from each group before challenge. The collections were in pools of three mice each for a total of 5 samples.
cThe values represent the GM antibody titer with GSE directed against irradiated whole cell K96243 (BpK).
