# Supplementary material for: Comparison of homologous and heterologous vaccination strategies for combating disease caused by Burkholderia pseudomallei
Source: Front Immunol. 2025 Jun 20;16:1596265. doi: 10.3389/fimmu.2025.1596265 (PMC12226310; doi:10.3389/fimmu.2025.1596265)
Supplement: Supplementary file 7 [file Table7.xlsx]

## Sheet: Sheet1
Supplemental Table 7. The bacterial burden in lungs of survivors vaccinated by a homologous or heterologous strategy
Vaccine Group #		Primea		Boosta		# Surviving Miceb		# Mice With Positive Organ		# CFU/g
2		Hcp1 + CPS-CRM197		Hcp1 + CPS-CRM197		6c		2		1.56 x101 and 1.51 x 107
3		E555 ∆ilvI		E555 ∆ilvI		2		1		2.50 x 101
7		E555 ∆ilvI		CPS-CRM197		1		0		NA
8		CPS-CRM197		E555 ∆ilvI		4		1		2.27 x 104
9		CPS-CRM197, no CpG		E555 ∆ilvI		1		0		NA
aFor the homologous groups, the vaccine indicated was administered for both doses. For the heterologous groups, a different vaccine was administered for the prime and boost doses.
bn = 10 mice/group before challenge.
cSix mice survived to day 60 but one expired prior to necropsy: 5 mice were available for culture.
