# Supplementary material for: Comparison of homologous and heterologous vaccination strategies for combating disease caused by Burkholderia pseudomallei
Source: Front Immunol. 2025 Jun 20;16:1596265. doi: 10.3389/fimmu.2025.1596265 (PMC12226310; doi:10.3389/fimmu.2025.1596265)
Supplement: Supplementary file 8 [file Table8.xlsx]

## Sheet: Graphs Tables (3)
Supp. Table 8. The cytokine responses of splenocytes obtained 27 days after vaccination and stimulated with Hcp1
	Vaccine Group
Cytokinea	(2) Hcp1 + CPS-CRM197	(3) E555 ΔilvI	(7) E555 ΔilvI / CPS-CRM197	(8) CPS-CRM197 / E555 ΔilvI	(9) CPS-CRM197, no CpG / E555 ΔilvI
IL-2	2.32957	0.34313	0.392156	0.262057	0.521929
IFNγ	1.8129	0.966569	0.966569	0.966569	0.966569
IL-17A (CTLA-8)	1.57289	1	1	1	1
MCP-3 (CCL7)	1.54145	0.13307	0.186701	0.0956771	0.617986
IL-3	1.46083	0.580735	0.70674	0.544207	0.901146
TNF-α	1.20994	0.98473	0.98473	0.98473	0.98473
IL-6	1.08089	1	1	1	1.1566
IL-5	1.06343	1	1	1	1
IL-12p70	1.05221	1	1	1	1
IL-4	1.04684	1	1	1	1
IP-10 (CXCL10)	1.03939	0.332396	0.277538	0.244649	0.434897
IL-10	1.00518	1	1.00331	1	1
IFN-α	1	1	1	1	1
IL-1α	1	1	1	1	1
G-CSF	1	1	1	1	1
IL-31	1	1	1	1	1
IL-28	1	1	1	1	1
IL-13	1	1	1	1	1
GM-CSF	1	1	1	1	1
IL-15	1	1	1	1	1
IL-1β	1	1	1	1	1
IL-18	1	1	1	1	1
IL-9	1	1	1	1	1
Eotaxin	1	1	1	1	1
LIF	1	1	1	1	1
IL-22	1	1	1	1	1
M-CSF	1	1	1	1	1
ENA-78 (CXCL5)	1	1	1	1	1
IL-27	1	1	1	1	1
IL-23	1	1	1	1	1
MIP-2α (CXCL2)	0.971901	0.604587	0.763359	0.531287	0.684172
MIP-1β (CCL4)	0.806573	0.50371	0.665169	0.375465	0.726407
RANTES (CCL5)	0.794855	0.541227	0.760554	0.443419	0.753524
MIP-1α (CCL3)	0.740169	0.626208	0.890998	0.458728	0.703309
GRO-α (CXCL1)	0.731554	1.08897	0.937171	0.933938	1.22019
a The cytokine results are shown as the ratio to PBS, and are based on the GM (pg/ml). Italicized and not bolded (not significant), Bolded (p < 0.05)
